# Supplementary material for: The Influence of Polyethyleneimine’s Molecular Weight on the Physical, Chemical, and Biological Properties of Chitosan–Polyethyleneimine Carbon Dots and In Vitro Performances
Source: Micromachines (Basel). 2026 Apr 20;17(4):501. doi: 10.3390/mi17040501 (PMC13119019; doi:10.3390/mi17040501)
Supplement: Supplementary file 1 [file micromachines-17-00501-s001.zip]

Archive with 1 entries (1 files):
- micromachines-4209640-supplementary.pdf
